# Supplementary material for: Comparison of Guided Exercise and Self-Paced Exercise After Lumbar Spine Surgery: A Randomized Controlled Trial
Source: Life (Basel). 2025 Jul 4;15(7):1070. doi: 10.3390/life15071070 (PMC12298251; doi:10.3390/life15071070)
Supplement: Supplementary file 1 [file life-15-01070-s001.zip]

Archive with 2 entries (2 files):
- Figure S1. consort-2010-flow-diagram.pdf
- Table S1. consort-2010-checklist.pdf
